# Supplementary material for: Recessive SMC5 Variants in a Family with Near-Tetraploidy/Mosaic Variegated Aneuploidy
Source: Diagnostics (Basel). 2025 Nov 27;15(23):3022. doi: 10.3390/diagnostics15233022 (PMC12691382; doi:10.3390/diagnostics15233022)
Supplement: Supplementary file 1 [file diagnostics-15-03022-s001.zip]

Archive with 1 entries (1 files):
- diagnostics-3946524-supplementary.pdf
